# Supplementary material for: RNA synthesis is associated with multiple TBP-chromatin binding events
Source: Sci Rep. 2017 Jan 4;7:39631. doi: 10.1038/srep39631 (PMC5209698; doi:10.1038/srep39631)
Supplement: Supplementary Table S1 [file srep39631-s2.xls]

## Sheet: Sheet1
Locus	Off-rate kd (1/min)	t0 (min)	Residence time t1/2 = log(2)/kd (min)	PolII or PolIII	Standard Error in t0 (min)
tA(AGC)M1	0.043705	41.66	15.86	Pol III	0.3808
tW(CCA)J	0.068642	35.31	10.098	Pol III	0.3694
tL(UAA)J	0.063584	36.05	10.901	Pol III	0.3966
tV(AAC)L	0.07789	33.87	8.899	Pol III	0.3845
YNL138W	0.44307	24.88	1.564	Pol II	0.2826
tV(AAC)J	0.075068	34.34	9.234	Pol III	0.3947
tY(GUA)F1	0.091898	32.35	7.543	Pol III	0.3958
tF(GAA)M	0.23718	26.55	2.922	Pol III	0.3296
tF(GAA)P2	0.066231	35.7	10.466	Pol III	0.4688
tE(UUC)P	0.095331	32.16	7.271	Pol III	0.4433
tM(CAU)J1	0.059173	37.13	11.714	Pol III	0.5319
tI(AAU)P1	0.077652	33.95	8.926	Pol III	0.5028
tQ(UUG)B	0.069135	35.25	10.026	Pol III	0.5284
tG(CCC)D	0.077308	34.08	8.966	Pol III	0.5264
tG(GCC)F2	0.075868	34.07	9.136	Pol III	0.5314
tK(CUU)E1	0.067884	35.48	10.211	Pol III	0.5569
tK(CUU)E2	0.05575	37.78	12.433	Pol III	0.5945
tK(CUU)I	0.075211	34.44	9.216	Pol III	0.5489
YLR149C	0.32118	25.54	2.158	Pol II	0.4197
snR30	0.4043	25.13	1.714	Pol II	0.4143
tT(AGU)N1	0.14113	30.68	4.911	Pol III	0.5157
tD(GUC)M	0.13298	31.64	5.212	Pol III	0.5341
tS(AGA)B	0.055428	37.77	12.505	Pol III	0.6453
YBL074C	0.35797	25.32	1.936	Pol II	0.4363
tM(CAU)O2	0.12798	31.67	5.416	Pol III	0.5464
tY(GUA)J1	0.069315	35.02	10	Pol III	0.6073
YOR182C	0.49403	24.54	1.403	Pol II	0.4276
tY(GUA)M1	0.12331	32.66	5.621	Pol III	0.5823
tK(CUU)J	0.062703	36.43	11.054	Pol III	0.6561
tR(UCU)G2	0.066083	35.84	10.489	Pol III	0.6543
snR34	0.28348	25.93	2.445	Pol II	0.4742
tL(UAG)J	0.12502	31.39	5.544	Pol III	0.5785
YKL119C	0.078096	33.98	8.876	Pol II	0.6264
tN(GUU)N1	0.054275	38.18	12.771	Pol III	0.7093
RPR1	0.072133	34.7	9.609	Pol II	0.6488
tQ(UUG)D3	0.066092	35.59	10.488	Pol III	0.67
tG(GCC)D1	0.04334	41.89	15.993	Pol III	0.8168
snR10	0.26609	26.73	2.605	Pol II	0.5277
tN(GUU)G	0.12587	31.83	5.507	Pol III	0.6394
tN(GUU)L	0.06615	35.49	10.478	Pol III	0.715
tG(GCC)F1	0.061283	36.67	11.311	Pol III	0.7492
tS(GCU)F	0.15467	28.73	4.481	Pol III	0.592
tF(GAA)H2	0.061222	36.45	11.322	Pol III	0.757
tQ(CUG)M	0.067848	35.5	10.216	Pol III	0.7384
tA(AGC)K1	0.066266	35.8	10.46	Pol III	0.7503
tQ(UUG)E2	0.048744	39.82	14.22	Pol III	0.8419
tA(AGC)F	0.048766	39.67	14.214	Pol III	0.8435
tI(AAU)E1	0.077365	33.96	8.959	Pol III	0.7336
tL(CAA)A	0.069804	34.96	9.93	Pol III	0.7627
tI(AAU)L1	0.052668	38.83	13.161	Pol III	0.8478
tN(GUU)C	0.058964	36.9	11.755	Pol III	0.807
YGL247W	0.2902	26.51	2.389	Pol II	0.5806
tV(AAC)M2	0.055676	37.72	12.45	Pol III	0.8291
tD(GUC)J1	0.13364	31.66	5.187	Pol III	0.6977
tI(AAU)E2	0.053742	38.37	12.898	Pol III	0.8599
YOL121C	0.39875	25.13	1.738	Pol II	0.5638
tC(GCA)P2	0.068362	35.27	10.139	Pol III	0.7922
YJR042W	0.077935	34.04	8.894	Pol II	0.7671
tW(CCA)P	0.17078	28.12	4.059	Pol III	0.6338
tQ(UUG)D1	0.14001	30.69	4.951	Pol III	0.6986
tV(AAC)E2	0.13919	30.72	4.98	Pol III	0.7176
YBL076C	0.3661	25.19	1.893	Pol II	0.5918
tN(GUU)O2	0.075053	34.19	9.235	Pol III	0.8042
tF(GAA)B	0.072425	34.77	9.571	Pol III	0.8208
tK(CUU)G1	0.081714	33.53	8.483	Pol III	0.7926
tT(AGU)I2	0.050499	39.11	13.726	Pol III	0.9305
tL(CAA)D	0.047588	40.13	14.566	Pol III	0.9587
tD(GUC)J4	0.1278	30.3	5.424	Pol III	0.7273
tM(CAU)O1	0.14306	31.14	4.845	Pol III	0.7483
tT(UGU)G1	0.091823	32.3	7.549	Pol III	0.7776
tE(UUC)E2	0.055435	37.71	12.504	Pol III	0.9129
tY(GUA)F2	0.05798	37.52	11.955	Pol III	0.9131
tL(UAG)L2	0.10238	31.5	6.77	Pol III	0.7685
tR(ACG)K	0.079802	33.78	8.686	Pol III	0.828
tV(AAC)E1	0.12649	31.49	5.48	Pol III	0.7842
tI(AAU)G	0.049805	39.31	13.917	Pol III	0.9794
tT(AGU)O1	0.059903	36.65	11.571	Pol III	0.914
YOR311C	0.41696	24.79	1.662	Pol II	0.6207
tK(CUU)D1	0.04399	41.72	15.757	Pol III	1.052
YGL123W	0.33085	25.92	2.095	Pol II	0.6616
tK(CUU)K	0.056288	37.62	12.314	Pol III	0.9615
tP(UGG)O2	0.12229	30.18	5.668	Pol III	0.793
tL(CAA)M	0.075558	33.94	9.174	Pol III	0.8938
tH(GUG)M	0.10784	30.88	6.428	Pol III	0.8138
YCR031C	0.31922	25.46	2.171	Pol II	0.6948
YHR128W	0.26846	26.05	2.582	Pol II	0.7159
tW(CCA)M	0.11833	31.78	5.858	Pol III	0.8778
tV(AAC)O	0.082479	33.38	8.404	Pol III	0.927
YPL159C	0.20794	28.04	3.333	Pol II	0.7902
tG(GCC)J1	0.033005	47.45	21.001	Pol III	1.352
tE(CUC)I	0.043823	41.51	15.817	Pol III	1.191
tV(AAC)M1	0.11689	30.97	5.93	Pol III	0.9021
YER137C	0.11368	33.01	6.097	Pol II	0.9725
YJR094W-A	0.30497	25.63	2.273	Pol II	0.7558
tE(UUC)J	0.04617	40.61	15.013	Pol III	1.202
tR(CCU)J	0.073771	34.19	9.396	Pol III	1.012
tN(GUU)P	0.10386	32.33	6.674	Pol III	0.9651
YPL173W	0.18907	27.5	3.666	Pol II	0.8234
tD(GUC)L2	0.10519	31.79	6.589	Pol III	0.953
YGR078C	0.089746	32.78	7.723	Pol II	0.9839
tG(GCC)E	0.095108	32.81	7.288	Pol III	0.9903
tM(CAU)E	0.052409	38.97	13.226	Pol III	1.177
tD(GUC)G2	0.094749	32.42	7.316	Pol III	0.9792
tL(UAA)D	0.075794	34.15	9.145	Pol III	1.037
YGL030W	0.22165	27.1	3.127	Pol II	0.8242
tP(UGG)A	0.082249	33.54	8.427	Pol III	1.021
YMR311C	0.3524	25.16	1.967	Pol II	0.7695
tD(GUC)L1	0.049954	39.24	13.876	Pol III	1.203
YHR162W	0.30474	26.03	2.275	Pol II	0.802
tA(AGC)K2	0.066681	35.34	10.395	Pol III	1.09
tN(GUU)F	0.048011	39.96	14.437	Pol III	1.239
YOR269W	0.15779	28.46	4.393	Pol II	0.8849
snR14	0.46216	24.69	1.5	Pol II	0.7687
YHR141C	0.29038	25.98	2.387	Pol II	0.8129
YER098W	0.034884	46.11	19.87	Pol II	1.45
tG(GCC)P1	0.19162	28.51	3.617	Pol III	0.908
tE(UUC)C	0.062108	36.57	11.16	Pol III	1.169
tI(UAU)L	0.091237	32.61	7.597	Pol III	1.043
YKL156W	0.299	25.76	2.318	Pol II	0.8263
YBL027W	0.2904	26.26	2.387	Pol II	0.8427
snR6	0.078035	34.13	8.883	Pol II	1.103
tT(AGU)B	0.13482	31.77	5.141	Pol III	1.027
tR(ACG)J	0.090499	32.81	7.659	Pol III	1.061
tP(UGG)F	0.055995	37.49	12.379	Pol III	1.213
tV(AAC)K2	0.093563	32.55	7.408	Pol III	1.054
YPL230W	0.2727	26.08	2.542	Pol II	0.8475
YMR121C	0.13345	31.54	5.194	Pol II	1.027
tV(AAC)G1	0.057451	37.83	12.065	Pol III	1.232
YOR099W	0.21059	27.04	3.291	Pol II	0.8834
YPR108W-A	0.18505	28.51	3.746	Pol II	0.9435
YDL097C	0.41379	25.01	1.675	Pol II	0.8287
tS(UGA)P	0.076358	34.42	9.078	Pol III	1.143
tT(AGU)O2	0.052247	39.02	13.267	Pol III	1.3
tM(CAU)J3	0.037708	44.36	18.382	Pol III	1.484
tM(CAU)M	0.059247	37.39	11.699	Pol III	1.256
tG(UCC)O	0.11683	33.18	5.933	Pol III	1.123
tD(GUC)I2	0.053247	38.14	13.018	Pol III	1.303
tI(AAU)B	0.07703	34.23	8.998	Pol III	1.17
YOR151C	0.063926	36.13	10.843	Pol II	1.236
tK(CUU)G3	0.052045	38.54	13.318	Pol III	1.319
tT(AGU)J	0.040273	43.15	17.211	Pol III	1.484
YMR146C	0.21681	27.94	3.197	Pol II	0.961
tV(AAC)G3	0.052122	38.45	13.299	Pol III	1.333
YPR163C	0.24938	26.67	2.779	Pol II	0.9351
tR(UCU)G1	0.12268	30.28	5.65	Pol III	1.068
YIL077C	0.34238	25.4	2.024	Pol II	0.8964
tE(UUC)I	0.12262	30.68	5.653	Pol III	1.083
tK(CUU)F	0.0447	41.55	15.507	Pol III	1.478
YGR147C	0.26023	26.5	2.664	Pol II	0.9506
YDL075W	0.19897	27.36	3.484	Pol II	0.9861
YKL175W	0.27563	26.48	2.515	Pol II	0.9587
YJL172W	0.33311	25.49	2.081	Pol II	0.9237
tE(UUC)E1	0.2065	27.17	3.357	Pol III	0.9846
tS(CGA)C	0.065925	35.51	10.514	Pol III	1.287
tP(UGG)M	0.12013	30.45	5.77	Pol III	1.106
YML088W	0.048458	39.98	14.304	Pol II	1.473
YNL186W	0.46062	24.5	1.505	Pol II	0.9096
YPL129W	0.29759	26.14	2.329	Pol II	0.9733
tL(CAA)N	0.084153	33.18	8.237	Pol III	1.237
YLR192C	0.18242	28.77	3.8	Pol II	1.073
YPL089C	0.36168	25.5	1.916	Pol II	0.9528
YGR056W	0.033558	46.97	20.655	Pol II	1.759
tA(UGC)L	0.04928	39.48	14.065	Pol III	1.48
tR(UCU)J2	0.057679	37.79	12.017	Pol III	1.427
YPL013C	0.23472	27.29	2.953	Pol II	1.031
tI(UAU)D	0.16537	29.65	4.191	Pol III	1.122
YIL030C	0.05017	39.05	13.816	Pol II	1.48
tT(AGU)C	0.14802	30.46	4.683	Pol III	1.161
tS(AGA)D2	0.10434	31.9	6.643	Pol III	1.218
YGR198W	0.3339	25.35	2.076	Pol II	0.9726
YGR155W	0.39294	25.2	1.764	Pol II	0.9693
tR(UCU)B	0.052365	39.07	13.237	Pol III	1.508
YHR077C	0.21692	28.02	3.195	Pol II	1.083
YLR454W	0.10684	30.83	6.488	Pol II	1.197
YMR251W-A	0.32942	25.37	2.104	Pol II	0.9863
YMR070W	0.32513	25.38	2.132	Pol II	0.987
YFR039C	0.1299	31.48	5.336	Pol II	1.226
YML009C	0.32149	25.91	2.156	Pol II	1.013
YDL130W	0.42169	24.83	1.644	Pol II	0.9711
tR(UCU)M2	0.1142	33.54	6.07	Pol III	1.313
YMR013C	0.13106	29.57	5.289	Pol II	1.159
snR66	0.035134	46.13	19.729	Pol II	1.809
tD(GUC)K	0.023178	56.57	29.905	Pol III	2.221
YMR015C	0.40791	24.73	1.699	Pol II	0.9754
YGL125W	0.2019	27.27	3.433	Pol II	1.076
tE(UUC)G2	0.082007	33.27	8.452	Pol III	1.314
YLL027W	0.36556	25.15	1.896	Pol II	0.9943
tW(CCA)K	0.11918	32.24	5.816	Pol III	1.275
tS(AGA)E	0.15263	30.15	4.541	Pol III	1.194
YBL002W	0.22634	26.78	3.062	Pol II	1.066
tL(CAA)G1	0.11646	30.77	5.952	Pol III	1.227
YML055W	0.057581	37.32	12.038	Pol II	1.492
tK(UUU)K	0.043049	41.71	16.101	Pol III	1.669
YFR040W	0.20242	27.77	3.424	Pol II	1.112
YKL081W	0.16413	28.27	4.223	Pol II	1.138
YLR354C	0.35101	25.23	1.975	Pol II	1.021
tF(GAA)P1	0.18467	29.1	3.753	Pol III	1.178
tE(UUC)M	0.063353	35.72	10.941	Pol III	1.45
tS(AGA)J	0.054165	38.68	12.797	Pol III	1.575
YDR387C	0.51924	24.51	1.335	Pol II	0.9991
YOR239W	0.41037	25.04	1.689	Pol II	1.025
YDR418W	0.39911	25.02	1.737	Pol II	1.025
YLR270W	0.42768	24.67	1.621	Pol II	1.011
tH(GUG)H	0.05876	37.49	11.796	Pol III	1.541
tI(AAU)L2	0.047237	40.74	14.674	Pol III	1.682
YDR350C	0.32207	25.44	2.152	Pol II	1.051
YMR238W	0.16858	28.24	4.112	Pol II	1.167
tA(UGC)O	0.084137	33.26	8.238	Pol III	1.379
YPL204W	0.38702	25.22	1.791	Pol II	1.047
tG(CCC)O	0.11684	30.59	5.932	Pol III	1.27
YER074W	0.25105	26.37	2.761	Pol II	1.099
YJR103W	0.50111	24.57	1.383	Pol II	1.025
YEL061C	0.37181	25.38	1.864	Pol II	1.06
YOL123W	0.35778	25.03	1.937	Pol II	1.048
tT(AGU)H	0.059201	37.43	11.708	Pol III	1.57
tA(UGC)E	0.11387	33.47	6.087	Pol III	1.406
YOR101W	0.099911	31.9	6.938	Pol II	1.342
YGL076C	0.31074	25.57	2.231	Pol II	1.076
YLL026W	0.46888	24.52	1.478	Pol II	1.036
YBR230C	0.5005	24.58	1.385	Pol II	1.04
tY(GUA)J2	0.11748	32.13	5.9	Pol III	1.372
YDL229W	0.24292	26.61	2.853	Pol II	1.138
YGR074W	0.2558	27.05	2.71	Pol II	1.16
YDL061C	0.23671	26.77	2.928	Pol II	1.151
YOR145C	0.41057	24.68	1.688	Pol II	1.062
tM(CAU)D	0.03613	45.3	19.185	Pol III	1.951
tR(CCG)L	0.059979	36.36	11.556	Pol III	1.569
tS(GCU)O	0.11651	32.07	5.949	Pol III	1.39
YDR245W	0.23563	26.57	2.942	Pol II	1.152
tE(UUC)E3	0.03791	44.37	18.284	Pol III	1.927
YPL213W	0.29494	25.69	2.35	Pol II	1.116
YBL092W	0.32489	25.79	2.133	Pol II	1.126
YOR042W	0.37984	24.86	1.825	Pol II	1.095
YEL050C	0.3731	25.37	1.858	Pol II	1.12
YDL033C	0.11926	30.03	5.812	Pol II	1.327
YBL093C	0.0493	39.58	14.06	Pol II	1.755
YML106W	0.4903	24.55	1.414	Pol II	1.099
tG(GCC)D2	0.059918	37.4	11.568	Pol III	1.679
YOR312C	0.39846	25.03	1.74	Pol II	1.126
YCL010C	0.23023	26.74	3.011	Pol II	1.203
YLR173W	0.1872	28.7	3.703	Pol II	1.301
tA(AGC)G	0.18763	27.91	3.694	Pol III	1.266
YML129C	0.32062	25.62	2.162	Pol II	1.169
YGR148C	0.25547	26.31	2.713	Pol II	1.202
YBR023C	0.076165	34.05	9.101	Pol II	1.558
tS(AGA)L	0.11508	33.57	6.023	Pol III	1.537
YGL252C	0.45179	24.79	1.534	Pol II	1.136
YNL024C	0.24938	26.42	2.779	Pol II	1.211
snR39B	0.23774	26.55	2.916	Pol II	1.218
YDR073W	0.29538	26.39	2.347	Pol II	1.212
YMR022W	0.18221	28.13	3.804	Pol II	1.293
YPL183W-A	0.34217	25.59	2.026	Pol II	1.177
YOR096W	0.29754	25.72	2.33	Pol II	1.186
tI(AAU)I1	0.049211	40.14	14.085	Pol III	1.863
YBR011C	0.16417	29.71	4.222	Pol II	1.381
YNL177C	0.062814	35.97	11.035	Pol II	1.675
YML073C	0.11396	30.53	6.082	Pol II	1.427
YAL044C	0.12739	29.92	5.441	Pol II	1.399
snR45	0.33452	25.32	2.072	Pol II	1.188
YCL017C	0.39631	24.91	1.749	Pol II	1.171
YER077C	0.08927	32.62	7.765	Pol II	1.535
YPR052C	0.28884	26.36	2.4	Pol II	1.242
YPL233W	0.17701	29	3.916	Pol II	1.368
tL(GAG)G	0.068696	35.7	10.09	Pol III	1.685
YCL052C	0.41455	24.9	1.672	Pol II	1.176
YGR034W	0.040484	43.2	17.122	Pol II	2.045
YNL085W	0.3253	25.49	2.131	Pol II	1.208
YEL055C	0.16331	28.36	4.244	Pol II	1.352
tL(CAA)L	0.091942	31.9	7.539	Pol III	1.525
YOR244W	0.14755	30.39	4.698	Pol II	1.453
YDL159W-A	0.4456	24.8	1.556	Pol II	1.188
YOR234C	0.28564	26.39	2.427	Pol II	1.267
snR37	0.28175	25.95	2.46	Pol II	1.246
YOR293W	0.20459	28.1	3.388	Pol II	1.351
tK(CUU)P	0.041286	42.44	16.789	Pol III	2.041
YMR185W	0.066851	35.62	10.369	Pol II	1.72
YGR122W	0.21116	27.09	3.283	Pol II	1.309
YPR041W	0.09117	32.86	7.603	Pol II	1.59
YAL053W	0.21151	27.04	3.277	Pol II	1.312
YHR090C	0.20131	27.5	3.443	Pol II	1.337
tL(UAA)B2	0.1241	30.26	5.585	Pol III	1.476
YDR434W	0.11035	33.04	6.281	Pol II	1.612
YGR121C	0.31288	25.57	2.215	Pol II	1.252
YNL084C	0.3516	25.17	1.971	Pol II	1.24
YLR432W	0.28287	25.81	2.45	Pol II	1.273
YCR026C	0.14032	31.22	4.94	Pol II	1.54
tA(AGC)L	0.063601	35.55	10.898	Pol III	1.754
tS(AGA)G	0.17682	29.31	3.92	Pol III	1.447
snR17a	0.41099	24.76	1.687	Pol II	1.223
tR(UCU)D	0.12403	31.63	5.589	Pol III	1.565
tT(UGU)G2	0.36585	24.99	1.895	Pol III	1.237
YDR292C	0.11656	32.96	5.947	Pol II	1.637
YOR097C	0.45247	24.66	1.532	Pol II	1.225
YBL003C	0.26078	26.22	2.658	Pol II	1.305
YCR063W	0.11811	32.4	5.869	Pol II	1.614
tP(UGG)O3	0.036452	45.11	19.015	Pol III	2.251
YOL012C	0.27778	26	2.495	Pol II	1.298
YOR067C	0.26627	26.15	2.603	Pol II	1.311
YEL026W	0.27834	25.97	2.49	Pol II	1.303
YDR025W	0.099011	31.47	7.001	Pol II	1.58
YHR019C	0.17969	27.69	3.857	Pol II	1.392
tE(UUC)G3	0.040901	42.53	16.947	Pol III	2.148
YJL178C	0.17298	28.57	4.007	Pol II	1.445
YDR500C	0.25501	26.38	2.718	Pol II	1.335
YOR196C	0.086172	32.88	8.044	Pol II	1.666
YKL145W	0.43097	24.55	1.608	Pol II	1.248
YIL109C	0.24743	26.84	2.801	Pol II	1.366
YPL131W	0.31413	26.01	2.207	Pol II	1.324
tL(CAA)C	0.067684	35.82	10.241	Pol III	1.828
tV(CAC)D	0.074834	34.81	9.262	Pol III	1.777
YOR327C	0.2877	25.8	2.409	Pol II	1.319
YNL078W	0.13358	29.65	5.189	Pol II	1.521
YLR301W	0.14958	28.96	4.634	Pol II	1.497
YPL198W	0.4286	24.87	1.617	Pol II	1.286
YER056C-A	0.16884	29.36	4.105	Pol II	1.52
YIL130W	0.2283	26.78	3.036	Pol II	1.388
tF(GAA)G	0.12519	31	5.537	Pol III	1.607
YKL149C	0.26425	26.46	2.623	Pol II	1.373
YDR477W	0.38311	25.01	1.809	Pol II	1.305
YDR362C	0.22832	26.84	3.036	Pol II	1.401
YHR163W	0.1939	27.46	3.575	Pol II	1.435
YCL036W	0.17037	28.4	4.068	Pol II	1.485
tL(CAA)G2	0.055085	37.45	12.583	Pol III	1.959
YHR072W-A	0.302	26.08	2.295	Pol II	1.366
tT(AGU)D	0.1294	31.43	5.357	Pol III	1.647
YNR043W	0.13207	29.45	5.248	Pol II	1.551
YNL025C	0.15523	28.97	4.465	Pol II	1.531
YIL090W	0.10543	33.64	6.574	Pol II	1.779
YLR056W	0.33191	25.79	2.088	Pol II	1.367
YDL120W	0.36767	24.96	1.885	Pol II	1.325
YOR014W	0.30576	25.6	2.267	Pol II	1.36
YEL034W	0.28609	26.42	2.423	Pol II	1.414
YDR346C	0.25906	26.21	2.676	Pol II	1.405
YOR220W	0.26592	26.15	2.607	Pol II	1.402
YDL015C	0.09214	32.01	7.523	Pol II	1.718
YMR123W	0.15509	29.87	4.469	Pol II	1.604
tL(CAA)K	0.12305	32.36	5.633	Pol III	1.74
tY(GUA)O	0.1304	29.62	5.316	Pol III	1.614
snR84	0.11875	32.37	5.837	Pol II	1.764
YBR049C	0.11378	33.27	6.092	Pol II	1.814
YNL052W	0.45908	24.64	1.51	Pol II	1.345
YIL075C	0.40232	24.76	1.723	Pol II	1.36
YBR015C	0.23294	26.72	2.976	Pol II	1.472
YGL056C	0.12036	30.02	5.759	Pol II	1.657
tG(UCC)N	0.1226	31.08	5.654	Pol III	1.716
YGR037C	0.29962	25.75	2.313	Pol II	1.425
YGR033C	0.28667	25.88	2.418	Pol II	1.433
YBL086C	0.27365	26.07	2.533	Pol II	1.447
YDL136W	0.22158	27.56	3.128	Pol II	1.534
YNL268W	0.25856	26.28	2.681	Pol II	1.463
YIR014W	0.24765	26.45	2.799	Pol II	1.473
YMR194W	0.17531	28.15	3.954	Pol II	1.569
YDL014W	0.19451	27.34	3.564	Pol II	1.524
YGL031C	0.16733	28.25	4.142	Pol II	1.575
YLR351C	0.25293	26.28	2.74	Pol II	1.466
YHR207C	0.093174	32.31	7.439	Pol II	1.803
YLR326W	0.064066	35.71	10.819	Pol II	1.996
YPR106W	0.20275	27.28	3.419	Pol II	1.527
YPL097W	0.51088	24.6	1.357	Pol II	1.383
YBL038W	0.17043	28.03	4.067	Pol II	1.576
YMR001C-A	0.14039	29.33	4.937	Pol II	1.651
YJL026W	0.32008	25.62	2.166	Pol II	1.445
YHR120W	0.43418	24.81	1.596	Pol II	1.4
YDR236C	0.26607	26.17	2.605	Pol II	1.478
YNR052C	0.19614	28.25	3.534	Pol II	1.6
YJL149W	0.3709	24.97	1.869	Pol II	1.419
YDR463W	0.46437	24.8	1.493	Pol II	1.415
YKL024C	0.12142	33.23	5.709	Pol II	1.898
YBL072C	0.2568	26.37	2.699	Pol II	1.52
tH(GUG)E1	0.1968	27.54	3.522	Pol III	1.591
YML027W	0.18162	27.73	3.816	Pol II	1.602
YFL038C	0.45288	24.54	1.531	Pol II	1.421
YPL090C	0.25351	26.38	2.734	Pol II	1.528
snR83	0.1819	27.77	3.811	Pol II	1.609
YPR082C	0.2063	27.25	3.36	Pol II	1.583
YER049W	0.050379	39.26	13.759	Pol II	2.284
YBL028C	0.08657	32.76	8.007	Pol II	1.911
YOR262W	0.38491	24.89	1.801	Pol II	1.454
YBR068C	0.421	24.61	1.646	Pol II	1.438
YOR191W	0.073195	34.56	9.47	Pol II	2.024
YLR431C	0.14455	30.34	4.795	Pol II	1.779
TLC1	0.30071	25.61	2.305	Pol II	1.508
YLR130C	0.23947	26.54	2.895	Pol II	1.564
YBR060C	0.30858	26.09	2.246	Pol II	1.54
YGL120C	0.054266	38.28	12.773	Pol II	2.263
YML126C	0.29743	25.71	2.33	Pol II	1.523
tG(GCC)P2	0.11592	32.7	5.98	Pol III	1.942
YOL013C	0.188	28.36	3.687	Pol II	1.688
YDR174W	0.34853	25.35	1.989	Pol II	1.509
YCR012W	0.41179	24.71	1.683	Pol II	1.471
tS(AGA)M	0.057023	38.2	12.156	Pol III	2.278
YPL199C	0.081907	32.96	8.463	Pol II	1.966
YJL133W	0.118	30.05	5.874	Pol II	1.793
YDL183C	0.35732	25.52	1.94	Pol II	1.524
snR50	0.12138	31.51	5.711	Pol II	1.883
YPL220W	0.28552	25.85	2.428	Pol II	1.548
YBL056W	0.42094	24.58	1.647	Pol II	1.472
YMR050C	0.2161	27.59	3.208	Pol II	1.659
YKL155C	0.3867	24.91	1.792	Pol II	1.498
YDR037W	0.32217	25.85	2.151	Pol II	1.558
YIL134W	0.20875	27.21	3.32	Pol II	1.64
YDR449C	0.055967	38.04	12.385	Pol II	2.294
YPR025C	0.15702	28.8	4.414	Pol II	1.737
YMR241W	0.2061	28.22	3.363	Pol II	1.708
YER072W	0.31253	25.45	2.218	Pol II	1.541
YGL150C	0.45556	24.69	1.522	Pol II	1.496
YER145C	0.17255	29.01	4.017	Pol II	1.758
YKL082C	0.34065	25.71	2.035	Pol II	1.562
tL(UAA)L	0.24824	26.41	2.792	Pol III	1.606
YGR284C	0.40495	25.01	1.712	Pol II	1.524
tW(CCA)G2	0.20717	27.14	3.346	Pol III	1.657
YPR133W-A	0.43608	24.58	1.589	Pol II	1.501
tR(UCU)E	0.064118	36.69	10.81	Pol III	2.241
YGR254W	0.37528	24.96	1.847	Pol II	1.525
YDR308C	0.11502	30.48	6.026	Pol II	1.863
YKL058W	0.2198	26.91	3.154	Pol II	1.648
YDL065C	0.26621	26.24	2.604	Pol II	1.609
YPL067C	0.18616	27.51	3.723	Pol II	1.687
YPR045C	0.16958	28.76	4.087	Pol II	1.77
YMR295C	0.25623	26.26	2.705	Pol II	1.62
YPR137W	0.2005	27.41	3.457	Pol II	1.691
YKR018C	0.090209	32.59	7.684	Pol II	2.011
YOR310C	0.39135	24.78	1.771	Pol II	1.531
YPL168W	0.40568	24.73	1.709	Pol II	1.529
YDR364C	0.13655	30.77	5.076	Pol II	1.906
YFL005W	0.46099	24.73	1.504	Pol II	1.532
YMR002W	0.29472	25.73	2.352	Pol II	1.594
YMR090W	0.3449	25.33	2.01	Pol II	1.57
YFL033C	0.40332	25.05	1.719	Pol II	1.554
YHR007C-A	0.35522	25.34	1.951	Pol II	1.572
YGR159C	0.1275	30.7	5.436	Pol II	1.905
YGL063W	0.12148	30.57	5.706	Pol II	1.9
tD(GUC)G1	0.17032	29.25	4.07	Pol III	1.821
YBL071C-B	0.19964	27.8	3.472	Pol II	1.733
YJL109C	0.057033	38.1	12.153	Pol II	2.376
tK(UUU)O	0.18902	27.72	3.667	Pol III	1.729
YMR102C	0.28507	26.26	2.431	Pol II	1.643
YGR038W	0.1302	31.38	5.324	Pol II	1.964
YDR347W	0.25999	26.31	2.666	Pol II	1.649
snR52	0.17387	28.16	3.987	Pol III	1.766
YJR045C	0.28197	26.35	2.458	Pol II	1.655
YFR031C-A	0.45623	24.76	1.519	Pol II	1.559
YBR037C	0.21582	27.08	3.212	Pol II	1.708
YPL030W	0.21145	27.2	3.278	Pol II	1.717
YGL224C	0.18864	28.22	3.674	Pol II	1.782
YKL179C	0.13922	29.21	4.979	Pol II	1.846
YOL013W-A	0.057021	36.75	12.156	Pol II	2.325
YLR333C	0.14425	30.87	4.805	Pol II	1.957
YNL081C	0.36679	25.06	1.89	Pol II	1.592
YML062C	0.073964	34.5	9.371	Pol II	2.194
YOL122C	0.42901	24.61	1.616	Pol II	1.566
YER051W	0.18984	28.44	3.651	Pol II	1.818
YFR032C-B	0.052755	39.17	13.139	Pol II	2.508
YNL102W	0.30438	26.23	2.277	Pol II	1.68
YNR006W	0.17392	28.96	3.985	Pol II	1.858
YOR126C	0.12746	31.39	5.438	Pol II	2.016
YLR295C	0.22123	26.77	3.133	Pol II	1.722
YDR165W	0.32142	25.37	2.157	Pol II	1.633
YBR031W	0.40023	24.77	1.732	Pol II	1.597
tF(GAA)F	0.056156	38.41	12.343	Pol III	2.477
YGR105W	0.24164	27.08	2.869	Pol II	1.755
YBL033C	0.3692	25.02	1.877	Pol II	1.623
YJL148W	0.26224	26.73	2.643	Pol II	1.736
YPR055W	0.40144	25.36	1.727	Pol II	1.65
YHR088W	0.1772	27.93	3.912	Pol II	1.822
YGR125W	0.14785	30	4.688	Pol II	1.958
snR47	0.18014	28.11	3.848	Pol II	1.836
YGL234W	0.32801	25.26	2.113	Pol II	1.651
YPR113W	0.22932	26.79	3.023	Pol II	1.752
YFL022C	0.24	26.54	2.888	Pol II	1.737
YHR209W	0.2103	27.3	3.296	Pol II	1.787
YGR268C	0.18332	28.61	3.781	Pol II	1.875
YDL208W	0.19834	27.41	3.495	Pol II	1.799
YKL010C	0.28184	26.36	2.459	Pol II	1.732
YHR026W	0.20328	27.48	3.41	Pol II	1.81
YGL009C	0.1641	28.68	4.224	Pol II	1.89
YJL080C	0.21166	28.33	3.275	Pol II	1.869
YLR303W	0.071212	35.41	9.734	Pol II	2.343
YLL006W	0.24276	26.58	2.855	Pol II	1.759
YPL125W	0.19249	27.86	3.601	Pol II	1.851
YNL251C	0.22339	26.89	3.103	Pol II	1.787
YGL187C	0.3541	25.58	1.957	Pol II	1.702
YBR111C	0.39427	24.89	1.758	Pol II	1.658
YGR158C	0.082902	32.91	8.361	Pol II	2.195
YOR132W	0.11063	32.75	6.265	Pol II	2.198
tG(GCC)J2	0.037195	44.52	18.635	Pol III	2.988
YML017W	0.41618	24.93	1.665	Pol II	1.675
YER031C	0.30635	25.65	2.263	Pol II	1.724
YOR090C	0.2165	27.06	3.202	Pol II	1.819
YER073W	0.30625	25.51	2.263	Pol II	1.717
YOL010W	0.11627	30.26	5.962	Pol II	2.038
YOR375C	0.14094	29.48	4.918	Pol II	1.997
YOR091W	0.3038	25.55	2.282	Pol II	1.734
YDR300C	0.18446	28.76	3.758	Pol II	1.953
YOL109W	0.30417	25.56	2.279	Pol II	1.739
YLR201C	0.33618	25.25	2.062	Pol II	1.72
YOR062C	0.069143	35.34	10.025	Pol II	2.41
YPL215W	0.25756	26.2	2.691	Pol II	1.787
YPL084W	0.1295	31.09	5.352	Pol II	2.125
YMR221C	0.053371	37.96	12.987	Pol II	2.595
YPL143W	0.12274	29.89	5.647	Pol II	2.048
YOL011W	0.37969	25.03	1.826	Pol II	1.719
YDR469W	0.11373	30.45	6.095	Pol II	2.093
YDR408C	0.46053	24.68	1.505	Pol II	1.697
YDL131W	0.3284	25.52	2.111	Pol II	1.757
YGR024C	0.24124	26.59	2.873	Pol II	1.837
YLR448W	0.20567	27.34	3.37	Pol II	1.889
snR53	0.040797	42.63	16.99	Pol II	2.949
YNL067W-B	0.16538	28.09	4.191	Pol II	1.947
snR49	0.28483	25.85	2.434	Pol II	1.796
YDL188C	0.22777	26.89	3.043	Pol II	1.873
YGL242C	0.30642	25.35	2.262	Pol II	1.766
YBR238C	0.03745	44.79	18.509	Pol II	3.13
snR57	0.2887	25.94	2.401	Pol II	1.815
YDR243C	0.39831	24.75	1.74	Pol II	1.732
YKL172W	0.2276	26.82	3.045	Pol II	1.877
YKL087C	0.12802	29.59	5.414	Pol II	2.072
YML058W	0.32458	25.44	2.136	Pol II	1.783
tT(CGU)K	0.068553	35.84	10.111	Pol III	2.514
YIL125W	0.35461	25.35	1.955	Pol II	1.784
YFL018C	0.3138	25.6	2.209	Pol II	1.803
YPR023C	0.30118	25.58	2.301	Pol II	1.802
tR(ACG)D	0.070742	35.43	9.798	Pol III	2.497
YGR030C	0.13731	30.5	5.048	Pol II	2.15
YOR205C	0.39617	24.66	1.75	Pol II	1.739
YKL054C	0.19449	27.54	3.564	Pol II	1.943
YBR130C	0.062639	35.42	11.066	Pol II	2.5
YBL036C	0.2569	26.37	2.698	Pol II	1.862
tG(GCC)G2	0.11598	32.87	5.976	Pol III	2.329
YPL249C	0.4199	24.58	1.651	Pol II	1.745
YJR123W	0.23176	26.72	2.991	Pol II	1.905
YNL208W	0.3035	25.78	2.284	Pol II	1.838
YDR244W	0.4366	24.88	1.588	Pol II	1.774
YDR497C	0.36095	25.51	1.92	Pol II	1.824
YNL255C	0.34142	25.24	2.03	Pol II	1.805
YNR002C	0.11103	31.04	6.243	Pol II	2.224
YPR145W	0.37075	24.95	1.87	Pol II	1.792
YMR182W-A	0.16791	29.63	4.128	Pol II	2.129
YLR061W	0.19845	27.43	3.493	Pol II	1.978
YOR184W	0.36229	25.07	1.913	Pol II	1.808
YBR242W	0.13843	30.96	5.007	Pol II	2.234
YIL116W	0.080145	33.65	8.649	Pol II	2.439
YDR234W	0.40506	24.69	1.711	Pol II	1.791
YPR098C	0.37751	25.29	1.836	Pol II	1.837
YLL045C	0.3756	24.95	1.845	Pol II	1.815
YOL111C	0.19242	27.77	3.602	Pol II	2.022
YPL271W	0.41532	24.87	1.669	Pol II	1.815
YDL088C	0.26148	26.84	2.651	Pol II	1.959
YBR191W	0.30738	25.81	2.255	Pol II	1.885
YDR441C	0.14756	29.21	4.697	Pol II	2.139
tV(UAC)B	0.11043	31.17	6.277	Pol III	2.285
YER091C	0.17744	27.98	3.906	Pol II	2.054
YDR226W	0.21586	27.04	3.211	Pol II	1.985
YNL123W	0.245	26.51	2.829	Pol II	1.961
YNL232W	0.12913	31.39	5.368	Pol II	2.324
YLR293C	0.21699	26.85	3.194	Pol II	1.989
YOR195W	0.21213	27.2	3.268	Pol II	2.017
YDR448W	0.26443	26.26	2.621	Pol II	1.952
YOR160W	0.29592	25.86	2.342	Pol II	1.927
YFR010W	0.48035	24.65	1.443	Pol II	1.843
YAL038W	0.4091	24.67	1.694	Pol II	1.846
YOR246C	0.13382	29.72	5.18	Pol II	2.224
YOL030W	0.26991	26.66	2.568	Pol II	1.996
YJL136C	0.32491	25.51	2.133	Pol II	1.91
YLR345W	0.23519	26.71	2.947	Pol II	2.001
YJR006W	0.23605	27.13	2.936	Pol II	2.039
YMR161W	0.28324	25.99	2.447	Pol II	1.959
YCR036W	0.11356	32.2	6.104	Pol II	2.431
YJL180C	0.059428	37.67	11.664	Pol II	2.845
YGR173W	0.25074	26.18	2.764	Pol II	1.978
YIL142W	0.41039	24.75	1.689	Pol II	1.873
YNL189W	0.13835	30.63	5.01	Pol II	2.319
YOL044W	0.048078	39.68	14.417	Pol II	3.006
YOL139C	0.4715	24.78	1.47	Pol II	1.879
YGL022W	0.11886	31.8	5.832	Pol II	2.412
YFL028C	0.095942	31.79	7.225	Pol II	2.415
YDL205C	0.21261	27.64	3.26	Pol II	2.1
YPR198W	0.1248	30.12	5.554	Pol II	2.292
YGL093W	0.26093	26.21	2.656	Pol II	2
tG(GCC)M	0.048531	40.67	14.283	Pol III	3.105
YER147C	0.080814	32.96	8.577	Pol II	2.523
YER074W-A	0.3732	24.95	1.857	Pol II	1.912
YDL045W-A	0.40931	25.06	1.693	Pol II	1.923
YOL086C	0.23727	26.67	2.921	Pol II	2.047
YFL008W	0.22358	27.54	3.1	Pol II	2.116
YLR372W	0.44842	24.94	1.546	Pol II	1.919
YOR332W	0.30518	25.57	2.271	Pol II	1.968
YNR021W	0.24811	26.48	2.794	Pol II	2.041
YMR226C	0.18593	28.54	3.728	Pol II	2.2
YER093C	0.43943	24.6	1.577	Pol II	1.897
tM(CAU)J2	0.13422	29.53	5.164	Pol III	2.279
YLR337C	0.1139	31.13	6.086	Pol II	2.403
YJL210W	0.44219	24.51	1.568	Pol II	1.892
YLL050C	0.19839	27.41	3.494	Pol II	2.12
YJL158C	0.46934	24.84	1.477	Pol II	1.923
YNL097C	0.013012	74.8	53.27	Pol II	5.811
YER163C	0.15401	28.66	4.501	Pol II	2.228
tL(UAA)K	0.043442	41.07	15.956	Pol III	3.193
YNL168C	0.29268	25.98	2.368	Pol II	2.029
tP(UGG)H	0.16217	28.7	4.274	Pol III	2.242
YGR185C	0.17748	27.73	3.905	Pol II	2.168
tV(CAC)H	0.24524	26.59	2.826	Pol III	2.083
YNL044W	0.17776	27.66	3.899	Pol II	2.167
YML012W	0.29299	25.81	2.366	Pol II	2.023
snR63	0.068026	35.88	10.189	Pol II	2.816
YLR051C	0.12697	30.18	5.459	Pol II	2.37
YLR074C	0.1476	28.58	4.696	Pol II	2.246
YNR050C	0.044679	41.63	15.514	Pol II	3.282
YCL037C	0.13101	29.68	5.291	Pol II	2.34
YKL198C	0.28242	25.93	2.454	Pol II	2.045
YER120W	0.27545	25.91	2.516	Pol II	2.047
YNL250W	0.12029	32.07	5.762	Pol II	2.536
YGL105W	0.10389	34.19	6.672	Pol II	2.705
YKL213C	0.21722	26.74	3.191	Pol II	2.119
YPL164C	0.14764	31.05	4.695	Pol II	2.462
YDR316W	0.15511	29.51	4.469	Pol II	2.342
YGR084C	0.12907	31.06	5.37	Pol II	2.466
YGR222W	0.37695	25.19	1.839	Pol II	2.002
tK(UUU)D	0.19335	27.53	3.585	Pol III	2.188
YGL048C	0.37398	25.22	1.853	Pol II	2.005
YMR187C	0.31126	25.62	2.227	Pol II	2.039
YDL185W	0.3579	25.05	1.937	Pol II	1.994
YFR051C	0.16252	29.75	4.265	Pol II	2.376
YLR008C	0.15677	30.08	4.421	Pol II	2.405
YMR104C	0.43345	24.53	1.599	Pol II	1.963
YDR239C	0.085062	33.39	8.149	Pol II	2.683
YNR012W	0.18275	28.78	3.793	Pol II	2.322
YDR143C	0.42574	24.59	1.628	Pol II	1.989
YER032W	0.084796	33.1	8.174	Pol II	2.678
YLR020C	0.22145	27.37	3.13	Pol II	2.216
YNL244C	0.22168	27.36	3.127	Pol II	2.216
YMR266W	0.26978	25.97	2.569	Pol II	2.104
tR(UCU)M1	0.11221	32.61	6.177	Pol III	2.645
tG(UCC)G	0.1808	28.27	3.834	Pol III	2.293
YGL084C	0.36333	25.32	1.908	Pol II	2.055
YDR392W	0.13173	30.64	5.262	Pol II	2.494
YNL137C	0.14576	31.08	4.755	Pol II	2.533
YMR054W	0.27989	25.9	2.476	Pol II	2.112
YNL036W	0.36158	24.99	1.917	Pol II	2.039
YLR250W	0.11592	32.49	5.98	Pol II	2.652
YLR185W	0.27881	26.04	2.486	Pol II	2.129
YDR524C	0.12068	30.66	5.744	Pol II	2.508
YBR172C	0.11855	31.56	5.847	Pol II	2.591
YDL175C	0.18582	27.68	3.73	Pol II	2.273
YDR422C	0.24808	26.38	2.794	Pol II	2.168
YLR408C	0.24423	26.59	2.838	Pol II	2.187
YMR125W	0.25239	26.12	2.746	Pol II	2.149
tX(XXX)D	0.16517	28.49	4.197	Pol III	2.347
YIL027C	0.39408	24.75	1.759	Pol II	2.039
YCR035C	0.24736	26.37	2.802	Pol II	2.178
YGR112W	0.2352	26.79	2.947	Pol II	2.213
YLR370C	0.31149	26.05	2.225	Pol II	2.152
YOR155C	0.25446	26.46	2.724	Pol II	2.187
YHR052W	0.39053	24.81	1.775	Pol II	2.051
YMR188C	0.15909	29.34	4.357	Pol II	2.431
YDL051W	0.423	24.91	1.639	Pol II	2.065
YCR065W	0.14396	29.43	4.815	Pol II	2.44
YOR336W	0.11987	30.78	5.782	Pol II	2.552
YGR267C	0.23118	26.77	2.998	Pol II	2.22
tK(UUU)G2	0.1198	30.7	5.786	Pol III	2.547
YDR027C	0.11542	30.62	6.005	Pol II	2.541
YBR179C	0.1902	28.73	3.644	Pol II	2.385
YOL127W	0.23329	26.79	2.971	Pol II	2.224
YBR249C	0.49086	24.73	1.412	Pol II	2.054
YOR197W	0.23327	26.94	2.971	Pol II	2.24
YDR120C	0.13622	31.21	5.088	Pol II	2.6
YBL005W	0.20854	27.13	3.324	Pol II	2.261
YNL029C	0.46712	24.57	1.484	Pol II	2.051
YNL288W	0.21176	27.13	3.273	Pol II	2.269
YLR355C	0.21819	26.84	3.177	Pol II	2.245
YGR082W	0.1765	27.95	3.927	Pol II	2.339
YKL005C	0.25447	26.37	2.724	Pol II	2.207
YBL024W	0.43317	24.54	1.6	Pol II	2.054
YNL098C	0.37619	25.1	1.843	Pol II	2.105
YOL115W	0.18753	27.79	3.696	Pol II	2.332
YOL107W	0.18606	29.06	3.725	Pol II	2.441
YLR009W	0.23501	26.81	2.949	Pol II	2.263
YHR056C	0.17811	27.86	3.892	Pol II	2.352
YIL146C	0.154	30.21	4.501	Pol II	2.552
YOR133W	0.384	24.86	1.805	Pol II	2.101
YGR055W	0.30879	25.98	2.245	Pol II	2.199
YGL135W	0.044306	40.91	15.645	Pol II	3.464
YDR097C	0.19158	28.88	3.618	Pol II	2.447
YML015C	0.064457	35.55	10.754	Pol II	3.014
YMR204C	0.27548	26.09	2.516	Pol II	2.213
YDR181C	0.38121	24.94	1.818	Pol II	2.116
YPR046W	0.23131	26.67	2.997	Pol II	2.263
YGL025C	0.094149	31.98	7.362	Pol II	2.716
YML007W	0.49765	24.54	1.393	Pol II	2.085
YDR018C	0.31357	25.47	2.211	Pol II	2.166
YBL014C	0.23263	26.53	2.98	Pol II	2.259
snR79	0.48523	24.68	1.428	Pol II	2.103
YLR332W	0.15227	29.45	4.552	Pol II	2.515
YDL082W	0.39067	25.19	1.774	Pol II	2.153
YGR126W	0.18157	27.89	3.818	Pol II	2.393
YGR264C	0.099977	33.93	6.933	Pol II	2.912
YJL117W	0.22467	26.97	3.085	Pol II	2.319
YHR041C	0.18428	27.62	3.761	Pol II	2.375
YER176W	0.33025	25.15	2.099	Pol II	2.164
YDL043C	0.12663	30.37	5.474	Pol II	2.615
YDR439W	0.16805	30.04	4.125	Pol II	2.587
tT(AGU)I1	0.045217	41.83	15.329	Pol III	3.607
YJR076C	0.13381	30.26	5.18	Pol II	2.61
YLR060W	0.10823	31.08	6.404	Pol II	2.683
YCL030C	0.34504	25.54	2.009	Pol II	2.214
YPL064C	0.10735	33.2	6.457	Pol II	2.881
YNL216W	0.46356	24.64	1.495	Pol II	2.14
YDL141W	0.20879	28.28	3.32	Pol II	2.457
YDL143W	0.19328	27.48	3.586	Pol II	2.388
YOL152W	0.26126	26.17	2.653	Pol II	2.275
YER057C	0.26119	26.56	2.654	Pol II	2.313
YGL200C	0.06699	34.97	10.347	Pol II	3.05
YOR236W	0.055592	36.9	12.468	Pol II	3.219
YPL229W	0.31969	25.53	2.168	Pol II	2.235
YDR498C	0.49642	24.7	1.396	Pol II	2.163
YKL210W	0.28113	26.39	2.466	Pol II	2.311
YPL031C	0.44262	24.8	1.566	Pol II	2.172
YJL008C	0.10227	33.19	6.778	Pol II	2.909
YLR321C	0.11524	30.86	6.015	Pol II	2.71
YLR027C	0.15269	30.24	4.54	Pol II	2.657
YIL099W	0.24069	27.76	2.88	Pol II	2.44
YAR015W	0.21966	27.46	3.156	Pol II	2.414
YER026C	0.19981	27.41	3.469	Pol II	2.41
YGL023C	0.1914	27.55	3.621	Pol II	2.428
tS(AGA)D3	0.40115	24.67	1.728	Pol III	2.179
YMR259C	0.06771	35.96	10.237	Pol II	3.187
YLR175W	0.061389	37.17	11.291	Pol II	3.297
YPL225W	0.2083	27.19	3.328	Pol II	2.417
YLR093C	0.24244	26.29	2.859	Pol II	2.338
YOR073W	0.049654	40.43	13.96	Pol II	3.609
YDL110C	0.29912	25.7	2.317	Pol II	2.296
YAL008W	0.33451	25.63	2.072	Pol II	2.291
YCR030C	0.21455	28.32	3.231	Pol II	2.532
YER013W	0.076498	33.49	9.061	Pol II	3
YCL038C	0.20285	27.41	3.417	Pol II	2.457
YEL019C	0.11056	30.69	6.269	Pol II	2.752
YDR395W	0.084669	32.91	8.187	Pol II	2.953
YLR132C	0.15467	29.74	4.481	Pol II	2.674
YLR398C	0.12975	29.61	5.342	Pol II	2.669
YIL070C	0.044914	40.87	15.433	Pol II	3.684
YAL043C	0.11762	32.05	5.893	Pol II	2.893
YDR017C	0.32163	25.46	2.155	Pol II	2.299
YHR193C	0.24657	26.37	2.811	Pol II	2.384
tA(AGC)M2	0.063487	37.12	10.918	Pol III	3.356
YDR044W	0.27235	26.17	2.545	Pol II	2.371
YHR168W	0.28117	25.83	2.465	Pol II	2.349
YJR077C	0.3459	25.72	2.004	Pol II	2.34
YDL202W	0.21785	26.86	3.182	Pol II	2.444
YJR133W	0.28648	25.78	2.42	Pol II	2.35
YCL032W	0.41852	25	1.656	Pol II	2.28
YBR285W	0.30381	25.69	2.282	Pol II	2.343
YDR313C	0.17094	29.51	4.055	Pol II	2.697
YOR206W	0.28538	26.1	2.429	Pol II	2.391
YDL189W	0.06597	35.66	10.507	Pol II	3.273
YLR247C	0.44036	24.67	1.574	Pol II	2.265
YMR261C	0.44007	24.94	1.575	Pol II	2.29
tK(CUU)C	0.081878	32.64	8.466	Pol III	3.003
YBR188C	0.11942	31.54	5.804	Pol II	2.905
YMR131C	0.18837	28.22	3.68	Pol II	2.6
YDR180W	0.18353	28.12	3.777	Pol II	2.594
YDR060W	0.12794	31.91	5.418	Pol II	2.95
YNL241C	0.33441	25.38	2.073	Pol II	2.347
YMR297W	0.30947	25.58	2.24	Pol II	2.367
snR43	0.11461	32.29	6.048	Pol II	2.989
YLR286C	0.088347	33.35	7.846	Pol II	3.09
tS(AGA)D1	0.062745	37.29	11.047	Pol III	3.465
YJL138C	0.18376	29.37	3.772	Pol II	2.73
YMR292W	0.22849	26.6	3.034	Pol II	2.477
YKL096W-A	0.44473	24.57	1.559	Pol II	2.288
YDR086C	0.3378	25.59	2.052	Pol II	2.388
YNL154C	0.22495	26.68	3.081	Pol II	2.495
YDR172W	0.26474	26.16	2.618	Pol II	2.449
YPR171W	0.18476	27.84	3.752	Pol II	2.609
YLR078C	0.21786	26.97	3.182	Pol II	2.533
YIR015W	0.18562	27.76	3.734	Pol II	2.608
YPL146C	0.10386	32.22	6.674	Pol II	3.032
YLR043C	0.10814	33.03	6.41	Pol II	3.112
YHR072W	0.043069	41.4	16.094	Pol II	3.902
YHR061C	0.17011	28.1	4.075	Pol II	2.649
YIR003W	0.10149	34.18	6.83	Pol II	3.224
YOL145C	0.094472	31.46	7.337	Pol II	2.97
YGR108W	0.13408	29.51	5.17	Pol II	2.796
tC(GCA)P1	0.11306	33.22	6.131	Pol III	3.155
tD(GUC)O	0.095794	31.47	7.236	Pol III	2.99
YLL006W-A	0.17047	28.54	4.066	Pol II	2.712
YPR125W	0.1221	30.01	5.677	Pol II	2.854
YPL009C	0.40846	24.75	1.697	Pol II	2.354
YOR276W	0.29623	25.6	2.34	Pol II	2.438
YEL031W	0.13646	28.78	5.079	Pol II	2.742
YGL198W	0.049193	38.97	14.09	Pol II	3.713
YMR237W	0.29822	25.73	2.324	Pol II	2.453
YER006W	0.20212	27.26	3.429	Pol II	2.6
YLR096W	0.20324	27.42	3.41	Pol II	2.616
YJR054W	0.36339	25.29	1.907	Pol II	2.423
YKL006W	0.039652	43.15	17.481	Pol II	4.148
YMR091C	0.29766	25.87	2.329	Pol II	2.493
tA(AGC)D	0.15879	30.28	4.365	Pol III	2.92
YJR049C	0.097658	33.76	7.098	Pol II	3.256
YMR092C	0.37528	24.84	1.847	Pol II	2.399
YPR174C	0.15202	28.73	4.56	Pol II	2.775
YDR056C	0.34213	25.43	2.026	Pol II	2.458
YOR360C	0.28877	26.24	2.4	Pol II	2.545
YHL026C	0.17551	28.41	3.949	Pol II	2.757
snR58	0.16592	28.15	4.178	Pol II	2.741
YOR216C	0.24613	26.85	2.816	Pol II	2.615
YLR165C	0.39803	24.72	1.741	Pol II	2.41
YDR264C	0.31502	25.47	2.2	Pol II	2.49
YLR387C	0.46525	24.67	1.49	Pol II	2.412
YHR115C	0.33435	25.79	2.073	Pol II	2.523
YLR380W	0.15348	28.79	4.516	Pol II	2.822
YHR065C	0.079626	33.17	8.705	Pol II	3.252
YBR262C	0.2444	26.44	2.836	Pol II	2.595
YDL173W	0.31441	25.42	2.205	Pol II	2.501
YOL070C	0.12419	30.69	5.581	Pol II	3.023
YBR092C	0.27897	25.9	2.485	Pol II	2.552
YDR510W	0.29147	25.95	2.378	Pol II	2.561
YHL014C	0.080142	33.93	8.649	Pol II	3.352
YGR009C	0.23405	26.73	2.962	Pol II	2.642
YDR016C	0.49004	24.79	1.414	Pol II	2.452
YEL071W	0.46908	24.52	1.478	Pol II	2.433
YOR143C	0.11917	31.39	5.816	Pol II	3.122
tK(UUU)G1	0.17422	28.19	3.979	Pol III	2.805
YGL043W	0.058437	37.11	11.861	Pol II	3.693
YLR386W	0.22967	27.49	3.018	Pol II	2.739
YGL020C	0.074541	34.56	9.299	Pol II	3.446
YMR048W	0.10938	30.66	6.337	Pol II	3.058
YNL091W	0.11062	31.44	6.266	Pol II	3.138
YKR057W	0.24456	26.41	2.834	Pol II	2.64
YPR062W	0.20868	27.31	3.322	Pol II	2.731
YBL037W	0.29988	25.55	2.311	Pol II	2.559
YBR035C	0.33563	25.31	2.065	Pol II	2.535
YLR314C	0.42295	24.71	1.639	Pol II	2.484
YBL071W-A	0.042128	42.84	16.453	Pol II	4.31
YER133W	0.053944	37.27	12.849	Pol II	3.75
YIL046W	0.079151	33.88	8.757	Pol II	3.411
YPL045W	0.064544	34.73	10.739	Pol II	3.505
YER037W	0.25993	26.11	2.667	Pol II	2.636
YHR113W	0.35615	25.06	1.946	Pol II	2.535
YDL133W	0.24831	26.51	2.791	Pol II	2.682
YOR108W	0.17525	28.78	3.955	Pol II	2.914
YDR501W	0.16196	28.3	4.28	Pol II	2.87
YBL047C	0.30703	25.44	2.258	Pol II	2.583
YDR233C	0.40184	24.65	1.725	Pol II	2.504
YGL117W	0.17979	27.71	3.855	Pol II	2.827
YPR133C	0.3772	25.02	1.838	Pol II	2.559
YLR350W	0.44101	24.78	1.572	Pol II	2.537
YPL161C	0.4776	24.55	1.451	Pol II	2.515
YPL273W	0.26963	25.77	2.571	Pol II	2.645
YBL026W	0.044459	41.31	15.591	Pol II	4.245
YPR140W	0.25783	26.31	2.688	Pol II	2.712
YOR094W	0.15871	28.96	4.367	Pol II	2.99
YHR089C	0.076075	35.02	9.111	Pol II	3.621
YBR143C	0.48294	24.6	1.435	Pol II	2.548
YMR281W	0.14304	31.42	4.846	Pol II	3.257
YNL277W	0.18683	28.07	3.71	Pol II	2.91
YHL001W	0.39168	24.79	1.77	Pol II	2.579
YLL049W	0.41929	24.52	1.653	Pol II	2.553
YBL061C	0.23688	26.78	2.926	Pol II	2.79
YIL128W	0.45535	24.6	1.522	Pol II	2.572
tA(UGC)G	0.10735	31.89	6.457	Pol III	3.352
YEL043W	0.50445	24.64	1.374	Pol II	2.593
YKR013W	0.32149	25.62	2.156	Pol II	2.699
YKL190W	0.1209	30.75	5.733	Pol II	3.247
YGR279C	0.39665	25.12	1.748	Pol II	2.655
YML057W	0.34751	25.25	1.995	Pol II	2.676
YJL176C	0.23121	26.52	2.998	Pol II	2.822
YMR230W	0.35	25.33	1.98	Pol II	2.699
YPL211W	0.23333	27.45	2.971	Pol II	2.927
YMR158W	0.03746	44.91	18.504	Pol II	4.799
YLR224W	0.22507	26.79	3.08	Pol II	2.864
YBR089C-A	0.26232	26.29	2.642	Pol II	2.815
YHR143W	0.11535	32.63	6.009	Pol II	3.495
YPR017C	0.13766	29.24	5.035	Pol II	3.136
YBL091C-A	0.11843	30.2	5.853	Pol II	3.244
YFL031W	0.28569	25.74	2.426	Pol II	2.776
YOL103W	0.40943	24.79	1.693	Pol II	2.676
YEL047C	0.2244	26.75	3.089	Pol II	2.902
YDL235C	0.13551	30.74	5.115	Pol II	3.335
tK(CUU)M	0.06111	35.08	11.343	Pol III	3.817
YOR119C	0.34387	25.76	2.016	Pol II	2.808
YLR405W	0.052052	38.73	13.316	Pol II	4.224
YPL203W	0.13676	29.13	5.068	Pol II	3.18
YER151C	0.096728	31.36	7.166	Pol II	3.428
YLR203C	0.16965	28.09	4.086	Pol II	3.076
YLR418C	0.32864	25.28	2.109	Pol II	2.779
YER130C	0.28532	25.74	2.429	Pol II	2.831
YBR017C	0.088051	34.43	7.872	Pol II	3.798
YPL054W	0.21317	27.19	3.252	Pol II	3.002
YNL307C	0.3908	24.89	1.774	Pol II	2.75
YGL148W	0.26549	26.15	2.611	Pol II	2.899
YDR129C	0.256	26.37	2.708	Pol II	2.929
YJL173C	0.055947	37.93	12.389	Pol II	4.214
YOL071W	0.35085	25.04	1.976	Pol II	2.785
YFR006W	0.29509	26.7	2.349	Pol II	2.971
YHL038C	0.28433	25.9	2.438	Pol II	2.886
YLR197W	0.074645	34.72	9.286	Pol II	3.87
YMR108W	0.24163	26.36	2.869	Pol II	2.943
YLL010C	0.048344	40.06	14.338	Pol II	4.476
YDL148C	0.44836	24.92	1.546	Pol II	2.803
YNR036C	0.3438	25.31	2.016	Pol II	2.85
YML113W	0.24701	26.47	2.806	Pol II	2.982
YOR373W	0.29265	25.79	2.369	Pol II	2.907
YER054C	0.28275	26.09	2.451	Pol II	2.941
YDR212W	0.21067	27.3	3.29	Pol II	3.083
YLL033W	0.32191	25.42	2.153	Pol II	2.881
YMR150C	0.16754	28.28	4.137	Pol II	3.212
YCR015C	0.12359	31.09	5.608	Pol II	3.535
YCR075W-A	0.12021	30.53	5.766	Pol II	3.499
YNR027W	0.16168	29.01	4.287	Pol II	3.327
YBR115C	0.22319	26.73	3.106	Pol II	3.069
YIL040W	0.11527	33.35	6.013	Pol II	3.839
YDL160C	0.46394	24.5	1.494	Pol II	2.831
YKL035W	0.47304	24.64	1.465	Pol II	2.848
YOR321W	0.29825	25.81	2.324	Pol II	3.008
YBR138C	0.49193	24.5	1.409	Pol II	2.862
YDR503C	0.12706	30.01	5.455	Pol II	3.51
YNL112W	0.15691	28.46	4.417	Pol II	3.332
YNL206C	0.45756	24.65	1.515	Pol II	2.886
YGL016W	0.24161	26.59	2.869	Pol II	3.116
YPR035W	0.22119	27.38	3.134	Pol II	3.226
YGR266W	0.20574	27.25	3.369	Pol II	3.221
YDL081C	0.15034	28.93	4.611	Pol II	3.421
tE(UUC)K	0.099461	31.17	6.969	Pol III	3.69
YNR047W	0.18379	28.57	3.771	Pol II	3.418
YDR321W	0.50826	24.64	1.364	Pol II	2.956
YGR270W	0.22461	26.87	3.086	Pol II	3.232
YDR462W	0.28274	26.4	2.452	Pol II	3.187
YOR280C	0.19924	28.72	3.479	Pol II	3.472
YHR013C	0.034572	46.45	20.049	Pol II	5.638
tA(UGC)A	0.16104	28.54	4.304	Pol III	3.473
YHR049W	0.22258	26.72	3.114	Pol II	3.289
tR(UCU)K	0.11053	31.9	6.271	Pol III	3.974
YDL028C	0.27253	26.14	2.543	Pol II	3.262
YHR073W	0.21209	26.84	3.268	Pol II	3.388
YAL049C	0.20927	26.95	3.312	Pol II	3.411
YOR281C	0.40243	25.25	1.722	Pol II	3.217
YOR095C	0.15836	29.97	4.377	Pol II	3.831
YMR231W	0.11547	30.82	6.003	Pol II	3.95
YLR409C	0.076287	33.91	9.086	Pol II	4.369
tR(ACG)O	0.076364	35.19	9.077	Pol III	4.558
YGR208W	0.35719	25.55	1.941	Pol II	3.321
YGR103W	0.23801	26.91	2.912	Pol II	3.528
YOL017W	0.2863	25.85	2.421	Pol II	3.392
YGR152C	0.12585	31.7	5.508	Pol II	4.184
YJL131C	0.21325	27.68	3.25	Pol II	3.655
YGR191W	0.14306	30.51	4.845	Pol II	4.039
YDL170W	0.20462	27.14	3.387	Pol II	3.618
YER086W	0.48121	24.5	1.44	Pol II	3.278
YDR297W	0.44773	24.86	1.548	Pol II	3.347
YJL063C	0.14779	30.07	4.69	Pol II	4.081
YDR421W	0.12531	31.28	5.531	Pol II	4.306
YML075C	0.23413	26.43	2.961	Pol II	3.643
YGR063C	0.16587	28.06	4.179	Pol II	3.873
YOR247W	0.04554	40.31	15.221	Pol II	5.593
YMR192W	0.06761	35.92	10.252	Pol II	4.996
YOR033C	0.11239	31.31	6.167	Pol II	4.366
YMR287C	0.36377	24.91	1.905	Pol II	3.509
YER112W	0.14241	29.73	4.867	Pol II	4.224
YOR059C	0.22971	26.52	3.017	Pol II	3.894
YLR194C	0.1795	27.66	3.862	Pol II	4.102
YNL148C	0.32223	25.35	2.151	Pol II	3.849
YJR033C	0.42339	24.56	1.637	Pol II	3.798
YKR100C	0.14843	29.02	4.67	Pol II	4.492
YIL093C	0.042818	42.32	16.188	Pol II	6.578
YLR073C	0.14515	30.96	4.775	Pol II	4.949
YFR018C	0.085076	32.42	8.147	Pol II	5.223
YPR011C	0.31249	25.3	2.218	Pol II	4.086
YDR496C	0.25955	26.5	2.671	Pol II	4.311
YHL039W	0.16577	28.11	4.181	Pol II	4.573
YJR116W	0.28275	25.74	2.451	Pol II	4.221
YJR044C	0.051269	37.8	13.52	Pol II	6.21
YDR528W	0.38001	24.73	1.824	Pol II	4.066
YKR007W	0.17272	28.39	4.013	Pol II	4.689
tG(GCC)C	0.077786	35.32	8.911	Pol III	5.842
YNL218W	0.37335	24.68	1.857	Pol II	4.115
YMR201C	0.28465	25.68	2.435	Pol II	4.382
tV(AAC)M3	0.12744	29.57	5.439	Pol III	5.12
YNL293W	0.33745	25.1	2.054	Pol II	4.482
YGL029W	0.037258	44.77	18.604	Pol II	8.001
YIL120W	0.10489	30.29	6.608	Pol II	5.468
tL(UAG)L1	0.10937	31.81	6.338	Pol III	5.799
YKR084C	0.15361	29.56	4.512	Pol II	5.407
YJR013W	0.16327	28.5	4.245	Pol II	5.339
YDR039C	0.15175	28.78	4.568	Pol II	5.411
YPR158W	0.23874	26.38	2.903	Pol II	5.092
YDL106C	0.35381	24.93	1.959	Pol II	4.857
YJL103C	0.26184	26.36	2.647	Pol II	5.153
YLR225C	0.46462	24.59	1.492	Pol II	4.813
YLR064W	0.14289	31.15	4.851	Pol II	6.218
YJR015W	0.096055	31.88	7.216	Pol II	6.379
YPL128C	0.099708	33.23	6.952	Pol II	6.754
YIL087C	0.32753	25.44	2.116	Pol II	5.311
YFR037C	0.10751	33.83	6.447	Pol II	7.085
YHR137W	0.19096	27.33	3.63	Pol II	5.768
YFR055W	0.18169	28.76	3.815	Pol II	6.253
YJL033W	0.2233	26.55	3.104	Pol II	8.113
tK(CUU)G2	0.23196	27.2	2.988	Pol III	8.356
tV(UAC)D	0.20092	27.76	3.45	Pol III	8.96
YLL034C	0.1322	32.33	5.243	Pol II	11.14
